# Supplementary material for: Surfactants alter mosquito’s flight and physical condition
Source: Sci Rep. 2023 Feb 9;13:2355. doi: 10.1038/s41598-023-29455-6 (PMC9911776; doi:10.1038/s41598-023-29455-6)
Supplement: Supplementary file 1 — Supplementary Information. [file 41598_2023_29455_MOESM1_ESM.xlsx]

## Sheet: Supplementary datasets
		file name	content	related to
	Supplementary video S1	Supplementary video S1_DOSS.mov	When surfactant solution was sprayed, mosquitoes fell down.	Fig. 1b
	Supplementary video S2	Supplementary video S2_water.mov	When water was sprayed, mosquitoes did not fall down.	Fig. 1b
	Supplementary video S3	Supplementary video S3_water_2000 fps.mov	When water was sprayed on mosquitoes resting on a piece of paper, they responded promptly by flying upward.	Fig. 2a
	Supplementary video S4	Supplementary video S4_DOSS_2000 fps.mov	When surfactant solution was sprayed, mosquitoes fell down.	Fig. 2a
	Supplementary video S5	Supplementary video S5_DOSS_2000 fps.mov	When surfactant solution was sprayed, mosquitoes fell down.	Fig. 2a
	Supplementary video S6	Supplementary video S6_DOSS 20 mM.mov	A drop of 20 mM DOSS solution applied to the thorax spread quickly over the mosquito surface.	Fig. 3b
	Supplementary video S7	Supplementary video S7_DOSS 3 mM.mov	A drop of 3 mM DOSS solution remained on the mosquito surface for some time before it spread over the surface.	Fig. 3b
